# Supplementary material for: Primary Feline Tauopathy: Clinical, Morphological, Immunohistochemical, and Genetic Studies
Source: Animals (Basel). 2023 Sep 21;13(18):2985. doi: 10.3390/ani13182985 (PMC10525166; doi:10.3390/ani13182985)
Supplement: Supplementary file 1 [file animals-13-02985-s001.zip]

Archive with 1 entries (1 files):
- animals-2542836-supplementary.pdf
